# Supplementary material for: Low potassium activation of proximal mTOR/AKT signaling is mediated by Kir4.2
Source: Nat Commun. 2024 Jun 17;15:5144. doi: 10.1038/s41467-024-49562-w (PMC11183202; doi:10.1038/s41467-024-49562-w)
Supplement: Supplementary file 4 — Source Data [file 41467_2024_49562_MOESM4_ESM.xlsx]

## Sheet: Fig 1
		Panel A	Control	KO	p value
			2.3	2	0.034564
			2.3	2.1
			2.3	2
			2	2.1
			2.3
		Panel B	Control	KO	p value
			146	148	0.00587204
			146	151
			144	147
			147	150
			146	149
		Panel C	Control	KO	p value
			104	114	3.12193e-05
			102	117
			102	111
			105	115
			106	115
		Panel D	Control	KO
			25	18	p value
			25	16	0.000155129
			25	18
			25	18
			23	19
		Panel E		Control										KO
			BL	127.94	136.5	148.67	114.39	123.51	427.71	237.36	149.13	240.54	321.18	114.55	89.29	127.82	126.78	116.28	243.12	233.54	240.42	234.14	251.74
			1	41.31	37.79	44.77	22.38	44.35	69.08	30.2	44.46	341.74	28.81	58.05	35.59	88.88	70.72	54.62	62.88	57.01	69.84	51.4	59.69
			2	6.66	6.58	8.56	7.46	8.7	12.27	10.55	8.95	8.93	15.67	12.12	11.38	23.37	15.53	21.27	15.74	17.14	30.26	24.7	13.93
			3	11.18	8.73	7.74	8.64	9.37	11.12	9.98	9.05	7.58	11.73	11.55	10.55	10.64	14.54	14.64	13.33	11.5	18.9	16.28	11.88
			4	9.46	7.66	8.9	7.73	8.64	9.99	9.47	7.84	6.31	14.48	13.8	12.49	11.02	15.03	11.2	10.71	10.28	13.59	14.88	12.86
		Panel F		Control										KO
			BL	25.3443	20.5652	15.308	16.2825	24.702	19.3059	32.5089	32.8698	15.209	28.5758	17.6029	13.8255	11.68	12.9	19.1647	41.3004	32.1778	29.8226	29.6571	38.5809
			0K 1	8.16	6.52	7.85	3.89	7.22	7.77682	5.23274	5.09269	7.83465	2.86382	9.82	8.64	12.04	13.27	10.61	10.7894	8.17056	6.02179	5.52928	10.0431
			0K 2	0.94	1.03	1.55	1.09	1.21	1.17	2.13	1.27	1.11	2.41	1.77	1.79	3.11	1.96	3.3	2.5	2.6	2.07	2.87	2.21
			0K 3	1.51	1.5	1.42	1.43	1.22	1.46	1.79	0.82	1.16	1.25	1.68	1.58	1.76	1.66	2.49	2.2	1.75	1.22	1.88	2
			0K 4	1.47	1.08	1.45	1.23	1.44	1.06	1.79	0.85	1.06	1.17	2.4	1.78	1.41	1.52	1.91	1.64	1.85	0.95	2.04	1.89
		Panel G		Control										KO
			1	8.16	6.52	7.85	3.89	7.22	7.77682	5.23275	5.09269	7.83465	2.86382	9.82	8.64	12.04	13.27	10.61	10.789	8.1706	6.0218	5.5293	10.0431
			2	9.1	7.55	9.4	4.98	8.43	8.94682	7.36275	6.36269	8.94465	5.27382	11.59	10.43	15.15	15.23	13.91	13.289	10.771	8.0918	8.3993	12.2531
			3	10.61	9.05	10.82	6.41	9.65	10.41	8.83	7.18	10.1	6.52	13.27	12.01	16.91	16.89	16.4	15.49	12.52	9.31	10.28	14.26
			4	12.08	10.13	12.27	7.64	11.09	11.47	10.62	8.03	11.16	7.69	15.67	13.79	18.32	18.41	18.31	17.13	14.37	10.26	12.32	16.15
		Panel H		Control					KO
			BL	220.585	82.2798	341.011	313.675	243.938	376.141	448.834	347.087	318.092	221.043
			1	20.4601	28.0128	12.5867	16.6162	19.0515	116.115	110.561	89.3193	38.8763	57.8855
			2	30.8833	14.4815	13.3295	8.04358	14.0459	30.2085	33.8661	17.3133	59.1881	39.4481
			3	16.3837	14.6131	2.78947	13.3675	9.75062	27.6626	28.5597	24.2481	17.6461	34.9675
			4	17.1593	9.27372	9.72328	7.61071	23	32.7407	29.8612	33.3653	22.929	40.8161
		Panel I		Control										KO
			BL	259.26	269.67	274.92	242.96	246.81	704.88	529.02	392.4	737.67	845.22	271.7	214.2	257.23	250.34	266.82	466.98	420.38	460.94	469	477.94
			1	159.61	158.08	165.38	141.78	161.66	233.5	165.31	194.9	558.62	200.93	184.46	150.41	205.42	166.34	180.45	196.66	194.07	217.92	196.43	194.93
			2	132.07	130.87	138.37	131.87	144.48	171.64	144.33	136.4	132.47	163.8	133.98	140.11	154.27	153.68	155.62	140.06	141.49	186.78	167.67	132.17
			3	143.26	139.58	128.5	136.83	140.33	160.85	147.69	148.78	126.95	165.41	135.74	134.03	141.17	150.98	140.17	143.29	139.07	189.1	156.18	136.19
			4	141.29	138.32	141.89	135.41	136.67	158.15	145.72	139.93	126.46	167.39	150.99	145.16	140.74	155.06	136.88	133.08	135.15	163.43	153.52	146.56
		Panel J		Control										KO
			BL	51.358	40.629	28.307	34.584	49.362	46.1311	108.379	101.492	46.6476	75.2003	41.752	33.166	23.501	25.4728	43.9759	99.0074	99.0526	81.0851	87.6932	109.563
			1	31.52	27.28	28.98	24.63	26.32	26.2867	28.6432	22.3249	12.8068	19.9732	31.216	36.505	27.833	31.2153	35.0365	33.7442	27.8137	18.7896	21.1307	32.7927
			2	18.6	20.52	25.05	19.22	20.09	16.32	29.18	19.38	16.45	25.14	19.552	22.029	20.521	19.4158	24.1683	22.27	21.46	12.81	19.51	20.98
			3	19.32	23.97	23.55	22.59	18.35	21.17	26.42	13.46	19.43	17.61	19.711	20.108	23.305	17.2277	23.815	23.61	21.12	12.16	18.05	22.96
			4	21.94	19.46	23.19	21.61	22.71	16.8	27.55	15.17	21.3	13.53	26.229	20.699	17.973	15.6676	23.3826	20.43	24.28	11.48	21	21.57
		Panel K	Control	KO	p value
			1.13602	1.12506	0.0237484
			0.983205	1.31569
			1.04447	1.00314
			0.887696	1.12504
			0.948605	1.26276
			1.19447	1.53334
			1.30155	1.26386
			1.01445	0.853804
			0.581943	0.960182
			0.907584	1.49011
			0.729196	1.65041
			1.30241	0.802908
			1.21987	1.31549
			0.868571	1.18431
			0.879956	1.07148
		Panel L	Control	KO	p value
			-0.114717	-0.0912054	0.0317879
			-0.0756123	-0.0567058
			-0.0851125	-0.0531838
			-0.107552	-0.0602148
			-0.132843	-0.0858909

## Sheet: Fig2
	Panel A	Control								KO
		184.486	274.525	289.647	226.631	289.517				77.3764	82.0838	133.715	161.771	254.097
		16.4871	21.3318							26.4638	65.2826	40.4631	34.701
		7.56083	54.9004	59.0873	56.7283	31.7544				32.4199	39.9115	42.224	14.0571	17.1128
		14.1924	8.27958	9.85785	8.09206	8.82071				9.94592	9.2494	20.7278	15.6666	16.7211
	Panel B
		Control								KO
	0.3% Na	16.3837	14.6131	2.78947	13.3675	9.75062				27.6626	28.5597	24.2481	17.6461	34.9675		note these top data are from fig 1h
	0Na	14.1924	8.27958	9.85785	8.09206	8.82071				9.94592	9.2494	20.7278	15.6666	16.7211
	Panel C		Normal Water						Amiloride
		BL	113.566	181.612	166.935	87.9775	174.299		211.505	146.5	122.864	189.09	298.292
		LK1	75.0905	57.7599	92.4158	70.4627	88.8351		81.728	67.5049	59.9221	49.4759	143.675
		LK2	45.4888	155.888	25.9617	51.8082	52.7333		23.0612	5.33868	21.0764	16.5802	23.3094
		LK3	38.8385	26.8281	46.5231	53.8412	28.4513		7.00749	13.7333	26.4284	12.1146	10.195
	Panel D		WT 0K						WT 0K + Amil						KO 0K						KO 0K + Amil
			20.4395	25.6899	16.8878	13.0588	20.1435	19.5241	16.6203	9.35767	18.602	18.0107	23.1204		38.8385	26.8281	46.5231	53.8412	28.4513		7.00749	13.7333	26.4284	12.1146	10.195
	Panel E	WT	KO	p value
		2.1	3	5.45936e-06
		2.1	3.1
		2	2.7
		2	2.8
		2	3.1
	Panel F	WT						KO						pvalue
		149	147	149	148	148		144	143	144	150	143		0.0381292
	Panel G	WT						KO						pvalue
		116	110	115	112	112		115	106	107	107	105		0.0442922
	Panel H	WT						KO						pvalue
		17	19	19	18	17		14	18	18	16	16		0.103786

## Sheet: Fig 3
																actin
	Panel A
	aENaC						tNKCC2
	Panel B
		pNCC								tNCC														actin
	Panel C	Control									KO									p value
		113.14	324.9	647.6	259.463	253.14	204.76	565.05	545.45	234.53	784.11	501.9	792.7	869.8	417.96	419.59	1130.15	468.51		0.0096784
	Panel D		Control					KO
			0.950476	0.900896	0.795431	0.974856	1.37834	0.990585	1.21106	1.05953	0.938648	1.11679
	Panel E		Control					KO						p value
		Cleaved	1.04336	0.893261	0.833415	1.06382	1.16615	1.69452	1.2772	1.27089	1.12615	1.66683		0.0138947
		Uncleaved	0.651352	0.710048	1.01437	1.63796	0.986272	1.14788	0.509292	0.805033	0.624339	0.933626		0.374195
	Panel F	Control					KO						p value
		1.13835	0.564235	1.22742	0.923625	1.14637	1.22448	5.44847	2.68797	6.5065	5.44621		0.0112572
	Panel G	Control					KO						p value
		0.928643	1.02258	1.22241	0.885721	0.940638	1.34279	3.70675	1.59245	3.29826	3.20517		0.0101451
	Panel H		Control					KO						p value
			1.04661	0.946814	0.940879	0.893427	1.17227	1.46296	0.998997	1.68297	1.16378	1.26028		0.040974
	Panel I	Control										KO											p value
		12.7769	11.1359	12.8315	6.09841	11.4698	12.3718	10.6752	9.21793	14.5572	10.3125	12.1999	13.4404	12.8646	14.7815	13.7097	13.6796	13.5699	11.8018	12.6826	14.9808		0.0126962
	Panel J	Control										KO											p value
		3.59022	3.58338	3.45087	0.953704	3.18711	5.74035	4.01556	3.42989	5.26756	3.22226	3.78565	4.33678	4.05582	5.1685	3.9179	6.70732	5.62148	5.01824	6.23531	6.55314		0.0121745
	Panel K	Control										KO												p value
		12.25	10.86	11.87	10.58	11.08	12.06	8.7	11.27	11.32	10.97	9.13	12.4	13.39	13.03	12.74	12.31	12.01	10.16	12.25	12.5			0.104714
	Panel L	Control										KO											p value
		4.45	3.77	4.42	2.97	3.54	5.65	3.05	4.9	4.41	5.79	3.35	5.35	5.47	5.22	4.95	5.55	5.19	4.51	6.32	6.06		0.00806743
	Panel M	Control										KO											p value
		0.399168	0.403329	0.406936	0.435575	0.37225	0.410504	0.327437	0.405355	0.477152	0.333977	0.531254	0.656749	0.658459	0.638664	0.73588	0.732411	0.605523	0.497154	0.544161	0.670806		0.000157413
	Panel N	Control					KO
		0.293691	0.17673	0.342898	0.344587	0.351461	0.403269	0.288288	0.199242	0.342487	0.296569
	Panel O	Control					KO
		13.5982	6.78681	14.0013	14.0853	15.6028	24.9947	14.1693	11.2458	17.2361	11.7883
	Panel P	Control					KO						p value
		46.301	38.4021	40.8322	40.876	44.3941	61.9801	49.1499	56.4429	50.3265	39.749		0.0469648

## Sheet: Fig 4
	Panel A
		Control											KO
	0	0.012331	0.013415	0.012263	0.012211	0.012328	0.0127376	0.0116742	0.0120648	0.0119277	0.0112227		0.012571	0.01101	0.012846	0.012261	0.013504	0.0115041	0.0119392	0.0126122	0.0118919	0.0109865
	4	0.014069	0.0125	0.012811	0.013378	0.014609							0.011932	0.011743	0.013633	0.01183	0.011349	0.014963	0.012547	0.012319	0.012757	0.013362	0.012758	0.011615	0.01209	0.011542	0.010727
	8	0.015026	0.014946	0.014181	0.015288	0.015775	0.0131147	0.0170667	0.016371	0.0145136	0.0149565	0.01656	0.010688	0.010796	0.010051	0.009282	0.010714	0.0126829	0.012027	0.0125431	0.0141629	0.0125	0.0142791	0.0119524	0.0120305	0.0123041
	Panel C	Control	KO		pvalue
		1696870	772665		3.44804e-10
		97839.6	167177
		157365	146770
		48507.5	403607
		72860.7	3437650
		430643	197254
		52552.7	153972
		473827	123126
		243738	326786
		276676	145646
		160486	157613
		199772	176000
		455579	488270
		619456	128189
		80222.3	1432320
		134525	157210
		246099	1015010
		61046.4	680816
		483776	128698
		240201	249546
		525444	270005
		76847.1	362960
		129722	312997
		155411	1784910
		93748.7	131114
		374307	121570
		92407.1	270647
		164975	242849
		326897	448838
		48250.9	1656790
		255164	704884
		663517	349545
		200677	328316
		259947	761210
		414550	654516
		63246	587352
		274598	383669
		46201.1	1170920
		179217	171451
		104058	262955
		276333	772162
		285781	149939
		655779	405176
		236039	265515
		91391.9	141755
		122457	207424
		303688	358336
		196207	250105
		140381	543457
		62456.5	731623
		44930.6	1174360
		69029.6	1281280
		234005	174182
		44067.9	286074
		146480	177361
		45443.6	302138
		47284.1	224577
		313727	180074
		82949	1628970
		76492.7	471204
		201997	442038
		101034	1722910
		232475	1152010
		1729440	130885
		177679	1447620
		60992	280712
		231125	498142
		233767	490144
		179170	266110
		55075.4	221702
		358116	165421
		406690	3307970
		383284	968551
		585139	804759
		109761	460194
		172633	259650
		55640.9	382642
		478332	382403
		94877.5	715390
		313975	259519
		132689	657660
		66921.7	379171
		433822	403063
		45840.2	712078
		462639	352859
		156533	178424
		117619	522978
		112336	300186
		158686	383140
		69193.1	660114
		587689	2442150
		74834.7	155851
		169938	235751
		174672	3965330
		65792.3	655107
		139199	570793
		689288	333203
		395436	627802
		51687.2	292189
		82236.7	525348
		179037	414335
		630157	1008070
		826619	152313
		53721.8	388226
		50629.7	143631
		42895.8	602233
		47166.9	822029
		50900.1	358983
		63733.8	136576
		114720	211237
		360938	623918
		279726	1887910
		92218.6	694524
		125352	2082620
		253308	2741910
		302648	524679
		51863.7	187166
		317462	177672
		60357	592527
		75150	301619
		210983	1372410
		627741	937316
		78298.7	404562
		63066	261733
		548841	220375
		75165.2	758807
		46262.2	124538
		109900	907927
		350080	633284
		294636	181464
		110409	220034
		645246	1064210
		929832	213628
		102922	192444
		374457	212787
		42594.5	745999
		168721	687797
		177604	312809
		337640	331061
		633053	136265
		112983	481807
		68355.3	644536
		166930	229931
		235643	1434830
		372394	1039270
		270188	561325
		619327	877579
		54114.1	293232
		45874.3	1186590
			1178100
			502454
			542575
			529757
			172167
			319087
			414506
			197271
			466143
			130972
			297781
			124177
			812107
			166199
			2391930
			677092
			231480
			138139
			917556
			947109
			253867
			199320
			192964
			226870
			372169
			198808
			360339
			466054
			459545
			146854
			1384710
			357329
			2119920
			122729
			320132
			195629
			1016640
			499832
			1203360
			481363
			359696
			205589
			1283030
			260027
			566621
			879605
			734154
			443816
			916865
			250615
			122320
			999598
			238437
			309161
			389893
			253155
			456080
			224657
			137761
			167298
			137209
			229273
			248892
			140167
			411340
			482909
			748836
	Panel E	Control	KO		p value
		1.45	1.11		0.000259
		1.5	0.93
		1.33	0.98
		1.42	1.05
	Panel G	Control	KO		p value
		19.347	13.828		0.00058459
		21.837	12.449
		20.073	15.567
		23.366	13.283

## Sheet: Fig 5
	Panel A		Panel A
				phospho pan AKT											total pan AKT								actin
	Panel B
					pAKT1								pAKT2							actin
				tAKT1
														tAKT2
	Panel E
			Veh						MK2206							p value
		Na	1.30475	1.59522	3.76397	2.83546	1.33152	1.28255	5.02773	4.0895	4.07206	1.2891	3.66672	3.10299		0.0465305
		K	0.90938	0.70258	2.72349	0.687152	0.881633	0.991835	3.94782	3.30115	2.70412	1.23457	1.77366	3.38702		0.0140328
	Panel F		Veh				MK2206						p value
		Na	1.21478	0.60613	0.95285	2.29	4.63452	4.1888	2.8207	5.82	5.3		0.0059417
		K	0.35529	0.11252	0.35654	0.59	1.24634	1.71488	1.26974	2.09	1.54		0.00788647
	Panel G
		Veh						MK2206							p value
	NK	0.007008	0.007679	0.021641	0.018246	0.0097	0.007171	0.015691	0.015158	0.019031	0.005628	0.010068	0.015921		0.620097
	0K	0.010606	0.005726	0.005892	0.018722			0.028129	0.022809	0.016611	0.035944	0.0338552			0.00918945
	Panel H
			Veh						MK2206
		NK	1.43477	2.27052	1.38204	4.12639	1.51029	1.29311	1.27355	1.23881	1.50587	1.04417	2.06732	0.916142
		0K	3.41912	5.38686	2.67249	3.88136			3.7185	2.44262	2.22148	2.78469	3.44156
	Panel I
		Control			KO
		5.09	3.61	2.78	2.57	2.01	6.09	0.22	-1.19
	Panel J
		Control			KO					p value
		2.18	2.17	1.8	1.25	1.36	1.72	0.48		0.0482455
	Panel K
		NK					0K								0K+MK2206
		0.0112149	0.0112775	0.0113207	0.0131923	0.0137218	0.013375	0.017	0.0128448	0.01325	0.0167857	0.016719	0.013085	0.012311	0.0153884	0.0130233	0.0121531	0.0108543	0.0127404	0.011417	0.0112	0.012769

## Sheet: Fig 6
	Panel B		pmtor-S2448						total mtor									actin
	Panel C		pS6RP-S235/236
	Panel D
						actin
	Panel E									actin
			NHE3

## Sheet: Fig 7
	Panel A
		pan pAKT				pan tAKT								6K			0K				p value
														0.905958	0.923815	1.17023	2.27095	1.96403	2.22816		0.000846749
										actin
	Panel B									actin
		pan pAKT				pan tAKT
															K	pAKT/tAKT
															0	1
															2	0.682717
															4	0.423603
															6	0.519241
															8	0.226601
															10	0.23431
	Panel C
																		6K				0K				0K+AZD 10uM
		pAKT				tAKT					actin							1.32685	1.34263	0.622281	0.708242	1.59728	1.45613	1.6036	1.54024	0.0300345	0.0360319	0.0206529	0.014316
	Panel D
		pAKT			pP70 S6k				pS6
												pNDRG1				pTSC2				pmtor					actin
		6K								0K								0K + AKTi (10 uM)
	pAKT	1.3521	1.00415	0.678659	0.9651					2.07597	1.56411	1.73795	1.37059					0.16634	0.275232	0.135854	0.160539
	pTSC2	0.921624	1.12	0.467532	1.49085					1.52815	1.73428	1.90178	1.24385					0.0906755	0.0839758	0.115272	0.0457966
	pmTOR	0.864669	1.10058	0.931182	1.10357	1.03316	0.925461	1.27382	0.767559	1.3299	1.78659	1.65359	1.06614	1.40471	0.906796	1.32431	0.951401	0.922822	1.22226	1.05686	0.639721	0.879946	0.703772	0.850333	1.06461
	pS6K	0.876146	1.06169	0.775968	1.2862					1.43902	1.57561	1.3036	1.59826					1.13936	0.857986	1.12625	1.02988
	pS6	0.876146	1.06169	0.775968	1.2862					1.43902	1.57561	1.3036	1.59826					1.13936	0.857986	1.12625	1.02988
	pNDRG1	0.983136	0.77639	1.15335	1.08713					1.30428	1.24722	1.33305	1.33166					0.335466	0.279371	0.379158	0.602971
	Panel E
		pAKT		tAKT			actin
													Man + 10K				Man + 0K				BaCl2 + 0K
													0.958649	0.85194	0.731583	1.45783	2.4313	1.56003	1.43581	2.12553	0.315897	0.0427148	0.519265	0.485793
	Panel F
									actin			pAKT/tAKT
	pAKT				tAKT							pH
												7.2	7.6	8
												0.990377	1.02035	1.07064
												0.738801	0.650913	0.924581
												1.37761	1.2878	1.24215
	Panel G
									actin				0	1.08268	1.16672	0.750608
	pAKT			tAKT									13	0.896017	1.21537	0.949298
													26	0.856765	0.431958	0.987305
													39	1.07991	0.675006	1.07335
	Panel H
											actin
	pAKT					tAKT
													0	1.11977	1.12571	0.754512	1.29271	0.835437	0.871851
													80	0.899762	1.00961	0.504074	0.770266	1.22096	0.909064
													160	0.748324	0.463788	0.159069	0.72619	0.762468	0.682761
													240	0.439803	0.379633	0.0710097	0.757042	0.936317	0.588031
	Panel I
											actin			110	5.32561	3.57095	5.92007
	pAKT					tAKT								160	4.56958	5.60133	1.70258
														240	3.42901	1.78227	1.2857
	Panel J
		pAKT				tAKT				actin
		10K						0K						DCPIB (10 uM)						DIDS (100 uM)
		0.72642	1.45759	0.815987	0.80131	0.962029	1.23666	3.44044	4.55082	4.06045	1.97136	2.18785	1.66884	0.735837	2.67449	1.99844	1.14819	0.748914	0.0207196	6.55044	5.53291	6.86954	4.53189	3.99116	1.41851

## Sheet: Fig 8
	Panel A
	4K				4K + 50 mM mannitol				0K
	0.620733	1.42163	1.12021	0.837429	0.975879	0.942077	0.768415	0.893939	2.32941	2.53885	2.02867	1.46341
		pAKT			tAKT			actin
	Panel B	none			mannitol			NaCl			sorbitol
		0.659421	1.37095	0.96963	0.760679	0.804193	0.690332	0.485474	0.298197	0.435473	1.30752	0.589812	0.456648
		pAKT					tAKT
												actin

## Sheet: SF 1
	Panel B
	WT					Kir4.2-/-						p value
	4.02	3.57	3.98	4.44	4.24	3.89	3.56	3.66	3.54	4		0.100129
	Panel C
	WT					Kir4.2-/-						p value
	146.4	148.1	148.2	148.8	149.4	147.6	146.7	150	148.2	148.8		0.917643
	Pandel D
	WT					Kir4.2-/-						p value
	109.17	110.41	109.79	107.95	109.11	112.35	109.79	111.66	111.66	111.66		0.00694911
	Panel E
	WT					Kir4.2-/-						p value
	220.585	82.2798	341.011	313.675	243.938	376.141	448.834	347.087	318.092	221.043		0.120175
	Panel F
	WT					Kir4.2-/-						p value
	249.76	120.613	335.47	220.667	277.895	251.051	312.413	248.195	225.339	162.979		0.984043
	Panel G
	WT					Kir4.2-/-						p value
	164.28	62.1548	312.101	191.853	194.002	198.234	308.539	243.453	183.114	114.135		0.644321
	Panel H
	WT						KO
	114.111	97.6429	120.333	104.667	105.133	100	101.631	125.4	89.75	96.6875	106.667	102.25
	Panel I
	WT						Kir4.2-/-
	104.3	98.2	103.5	108.6	101.4		95.9	97.5	104.3	99.8	101.6

## Sheet: SF 2
	Panel A
	Control					KO
	3.6	3.2	3.2	3.3	3.3	3	3.4	3.2	3.4	3
	Panel B
	Control					KO
	145	144	145	147	147	147	147	146	147	148
	Panel C
	Control					KO						p value
	105	105	107	107	108	110	109	111	112	110		0.000953124
	Panel D
	Control					KO
	26	25	24	25	22	24	23	21	20	23

[truncated: 7 more sheets: SF 3, SF 4, SF 5, SF 6, SF 8, SF 9, SF 10]
